# Supplementary material for: Integrating the Central Sensitization Inventory (CSI) into Neuropelveological Practice: A Systematic Review of Endometriosis and Overlapping Pelvic Pain Syndromes
Source: J Clin Med. 2026 Jul 2;15(13):5187. doi: 10.3390/jcm15135187 (PMC13362589; doi:10.3390/jcm15135187)
Supplement: Supplementary file 1 [file jcm-15-05187-s001.zip]

Archive with 1 entries (1 files):
- jcm-4380613-supplementary.pdf
